# Supplementary material for: Functional genomics indicates yeast requires Golgi/ER transport, chromatin remodeling, and DNA repair for low dose DMSO tolerance
Source: Front Genet. 2013 Aug 13;4:154. doi: 10.3389/fgene.2013.00154 (PMC3741465; doi:10.3389/fgene.2013.00154)
Supplement: Supplementary file 1 [file DataSheet1.XLS]

## Sheet: 0.25%_relGrowth
WT.vs.KO	difference	lower.limit.95	upper.limit.95	variance1	variance2	t.stat	df	t.pvalue	welch.pvalue	wilcoxon.pvalue	t.pvalue.adj	welch.pvalue.adj	wilcoxon.pvalue.adj	0.25	0.25	0.25
cog5	0.203333	0.136596	0.270071	0.0003	0.00143333	8.45918	4	0.0010701	0.00446836	0.0765225	0.00267524	0.00744726	0.0765225	**	**	*
cog6	0.113333	0.0699244	0.156742	0.0003	0.000433333	7.24882	4	0.00192263	0.00217687	0.0765225	0.00320438	0.00544218	0.0765225	**	**	*
cog7	0.0566667	0.0274004	0.085933	0.0003	3.33333e-05	5.37587	4	0.00578456	0.020998	0.0721982	0.00723071	0.020998	0.0765225	**	*	*
cog8	0.0633333	0.0199244	0.106742	0.0003	0.000433333	4.05081	4	0.0154653	0.016504	0.0765225	0.0154653	0.0206299	0.0765225	*	*	*
yaf9	0.36	0.295881	0.424119	0.0003	0.0013	15.5885	4	9.88819e-05	0.000721996	0.0765225	0.00049441	0.00360998	0.0765225	***	**	*

## Sheet: 0.5%_relGrowth
WT.vs.KO	difference	lower.limit.95	upper.limit.95	variance1	variance2	t.stat	df	t.pvalue	welch.pvalue	wilcoxon.pvalue	t.pvalue.adj	welch.pvalue.adj	wilcoxon.pvalue.adj	0.5	0.5	0.5
cog5	0.47	0.394814	0.545186	0.0003	0.0021	17.3559	4	6.46862e-05	0.00218427	0.1	0.000506709	0.00603887	0.138235	***	**	*
cog6	0.21	0.0933012	0.326699	0.0003	0.0052	4.99622	4	0.00751047	0.0349891	0.1	0.0135766	0.060907	0.138235	*	*	*
cog7	0.103333	0.074067	0.1326	0.0003	0.000233333	9.80306	4	0.000606962	0.00122715	0.1	0.00167807	0.00576761	0.138235	**	**	*
cog8	0.146667	0.0569379	0.236395	0.0003	0.00303333	4.53825	4	0.0105111	0.0401394	0.1	0.018297	0.0650534	0.138235	*	*	*
yaf9	0.566667	0.5374	0.595933	0.0003	0.000233333	53.7587	4	7.16728e-07	3.64052e-06	0.1	3.36862e-05	0.000171104	0.138235	****	***	*
arp6	0.183333	0.164824	0.201843	0.0003	3.33333e-05	27.5	4	1.03992e-05	6.54548e-05	0.0765225	0.000162921	0.000889177	0.138235	***	***	*
htz1	0.22	0.0662474	0.373753	0.0003	0.0091	3.97273	4	0.016501	0.055874	0.1	0.0267429	0.0847121	0.138235	*	*	*
swc3	0.163333	0.144824	0.181843	0.0003	3.33333e-05	24.5	4	1.64694e-05	9.45933e-05	0.0765225	0.000193516	0.000889177	0.138235	***	***	*
swr1	0.196667	0.142702	0.250631	0.0003	0.00103333	10.1184	4	0.000536955	0.005171	0.1	0.00165089	0.0105668	0.138235	**	*	*
swc5	0.33	0.284661	0.375339	0.0003	0.0007	20.2083	4	3.53978e-05	0.000682374	0.1	0.000332739	0.00400895	0.138235	***	**	*
swc7	0.0166667	-0.0125996	0.045933	0.0003	0.000233333	1.58114	4	0.189004	0.200173	0.268286	0.233768	0.247582	0.331827
vps71	0.133333	0.0963141	0.170353	0.0003	0.000433333	10	4	0.000562004	0.0025402	0.1	0.00165089	0.00663273	0.138235	**	**	*
vps72	0.21	0.164661	0.255339	0.0003	0.0007	12.8598	4	0.000210816	0.0021507	0.1	0.00110093	0.00603887	0.138235	**	**	*
eaf1	0.25	0.204661	0.295339	0.0003	0.0007	15.3093	4	0.000106188	0.00138257	0.1	0.000623854	0.00590736	0.138235	***	*	*
eaf3	0.0933333	0.0688474	0.117819	0.0003	0.000133333	10.583	4	0.000451125	0.000501071	0.0765225	0.00163099	0.00336433	0.138235	**	**	*
eaf5	-0.00666667	-0.0311526	0.0178193	0.0003	0.000133333	-0.755929	4	0.491767	0.492572	0.642835	0.532927	0.538392	0.731111
eaf6	0.0233333	-0.0136859	0.0603526	0.0003	0.000433333	1.75	4	0.155016	0.18235	0.268286	0.202382	0.238068	0.331827
eaf7	0.216667	0.198157	0.235176	0.0003	3.33333e-05	32.5	4	5.34419e-06	3.84107e-05	0.0765225	0.000125588	0.000889177	0.138235	***	***	*
swd1	0.11	0.0646608	0.155339	0.0003	0.0007	6.7361	4	0.00253081	0.0108219	0.1	0.00495617	0.0203451	0.138235	**	*	*
swd3	0.0966667	0.0674004	0.125933	0.0003	0.000233333	9.17061	4	0.000785043	0.00153374	0.1	0.00184485	0.00600717	0.138235	**	**	*
spp1	0.0433333	0.014067	0.0725996	0.0003	0.000233333	4.11096	4	0.0147206	0.0198551	0.1	0.0247096	0.0358919	0.138235	*	*	*
set3	0.04	0.00794037	0.0720596	0.0003	0.0003	3.4641	4	0.0257214	0.0366415	0.0765225	0.038997	0.0615053	0.138235	*	*	*
sit2	0.0466667	0.0096474	0.0836859	0.0003	0.000433333	3.5	4	0.0248962	0.0421716	0.1	0.038997	0.0660688	0.138235	*	*	*
hos2	0.0166667	-0.0125996	0.045933	0.0003	0.000233333	1.58114	4	0.189004	0.200173	0.268286	0.233768	0.247582	0.331827
snt1	-0.0533333	-0.104862	-0.00180469	0.0003	0.000933333	-2.87368	4	0.0453001	0.0822292	0.1	0.0645184	0.117114	0.138235	*		*
sgf11	0.13	0.10733	0.15267	0.0003	0.0001	15.9217	4	9.09619e-05	9.09619e-05	0.1	0.000610744	0.000889177	0.138235	***	***	*
ubp8	0.09	0.0673304	0.11267	0.0003	0.0001	11.0227	4	0.000385068	0.000385068	0.1	0.00152034	0.00301636	0.138235	**	**	*
vam7	0.0633333	0.0448237	0.081843	0.0003	3.33333e-05	9.5	4	0.000685233	0.0018875	0.0765225	0.00178922	0.00603887	0.138235	**	**	*
vps8	0.0166667	-0.0372977	0.0706311	0.0003	0.00103333	0.857493	4	0.439512	0.468684	0.7	0.501445	0.537272	0.731111
ypt6	-0.0133333	-0.0672977	0.0406311	0.0003	0.00103333	-0.685994	4	0.530412	0.553398	1	0.541942	0.565429	1
gos1	0.156667	0.113258	0.200076	0.0003	0.000633333	10.0204	4	0.000557579	0.00370556	0.1	0.00165089	0.00896295	0.138235	**	**	*
mre11	0.0733333	0.044067	0.1026	0.0003	0.000233333	6.95701	4	0.00224331	0.00381862	0.1	0.00458415	0.00896295	0.138235	**	**	*
ntg1	0.103333	-0.000963158	0.20763	0.0003	0.00413333	2.75081	4	0.0513319	0.105116	0.1	0.0709589	0.145307	0.138235	*		*
ntg2	0.02	-0.0551865	0.0951865	0.0003	0.0021	0.738549	4	0.501169	0.53122	0.7	0.532927	0.56529	0.731111
pac10	0.0833333	0.0648237	0.101843	0.0003	3.33333e-05	12.5	4	0.000235616	0.000799245	0.0765225	0.0011074	0.00417384	0.138235	**	**	*
yke2	0.0666667	0.0421807	0.0911526	0.0003	0.000133333	7.55929	4	0.00164129	0.00177857	0.0765225	0.00350639	0.00603887	0.138235	**	**	*
hir1	-0.0233333	-0.0818659	0.0351993	0.0003	0.00123333	-1.1068	4	0.33046	0.369761	0.506555	0.388291	0.434469	0.595202
hir2	0.08	0.0139074	0.146093	0.0003	0.0016	3.36067	4	0.0282872	0.0664658	0.1	0.0415468	0.0976217	0.138235	*	*	*
hir3	0.0533333	-0.00943589	0.116103	0.0003	0.00143333	2.35907	4	0.0777416	0.126845	0.121183	0.104396	0.170335	0.162732
hpc2	0.01	-0.0126696	0.0326696	0.0003	0.0001	1.22474	4	0.287864	0.287864	0.368688	0.346913	0.346913	0.444317
pho4	-0.0233333	-0.113062	0.0663954	0.0003	0.00303333	-0.721995	4	0.510249	0.541235	0.7	0.532927	0.56529	0.731111
rom2	0.146667	0.109647	0.183686	0.0003	0.000433333	11	4	0.000388171	0.00194189	0.1	0.00152034	0.00603887	0.138235	**	**	*
yor304c.a	0.0366667	0.018157	0.0551763	0.0003	3.33333e-05	5.5	4	0.00532813	0.00996386	0.0765225	0.0100169	0.0195126	0.138235	*	*	*
rrp8	0.113333	0.0763141	0.150353	0.0003	0.000433333	8.5	4	0.00105058	0.00400472	0.1	0.00235129	0.00896295	0.138235	**	**	*
kap123	0.15	0.104661	0.195339	0.0003	0.0007	9.18559	4	0.000780127	0.00501594	0.1	0.00184485	0.0105668	0.138235	**	*	*
hda2	-0.01	-0.0851865	0.0651865	0.0003	0.0021	-0.369274	4	0.73064	0.744606	1	0.73064	0.744606	1
hda3	0.02	-0.0460926	0.0860926	0.0003	0.0016	0.840168	4	0.4481	0.480655	0.7	0.501445	0.537876	0.731111

## Sheet: 1%_relGrowth
WT.vs.KO	difference	lower.limit.95	upper.limit.95	variance1	variance2	t.stat	df	t.pvalue	welch.pvalue	wilcoxon.pvalue	t.pvalue.adj	welch.pvalue.adj	wilcoxon.pvalue.adj	1	1	1
cog5	0.726667	0.672702	0.780631	0.0001	0.00103333	37.3867	4	3.05643e-06	0.000233995	0.1	1.79565e-05	0.000925953	0.120513	****	***	*
cog6	0.546667	0.495138	0.598195	0.0001	0.000933333	29.4553	4	7.90987e-06	0.000371507	0.1	3.71764e-05	0.00108466	0.120513	****	**	*
cog7	0.35	0.278312	0.421688	0.0001	0.0019	13.5554	4	0.000171436	0.0035997	0.1	0.000366999	0.00626614	0.120513	***	**	*
cog8	0.433333	0.389924	0.476742	0.0001	0.000633333	27.7161	4	1.00801e-05	0.000264749	0.1	4.30694e-05	0.000925953	0.120513	****	*
yaf9	0.846667	0.828157	0.865176	0.0001	3.33333e-05	127	4	2.30546e-08	4.91918e-07	0.0765225	1.08356e-06	1.0406e-05	0.120513	*****	****	*
arp6	0.476667	0.452181	0.501153	0.0001	0.000133333	54.0489	4	7.01476e-07	8.85619e-07	0.0765225	6.59387e-06	1.0406e-05	0.120513	*****	****	*
htz1	0.686667	0.632702	0.740631	0.0001	0.00103333	35.3287	4	3.8311e-06	0.000267753	0.1	2.00069e-05	0.000925953	0.120513	****	***	*
swc3	0.386667	0.271817	0.501516	0.0001	0.00503333	9.34755	4	0.000729341	0.00991854	0.1	0.00126959	0.015539	0.120513	**	*	*
swr1	0.513333	0.444698	0.581969	0.0001	0.00173333	20.7654	4	3.17767e-05	0.00134663	0.1	9.9567e-05	0.00301388	0.120513	****	**	*
swc5	0.663333	0.634067	0.6926	0.0001	0.000233333	62.9293	4	3.81951e-07	2.11584e-06	0.1	6.05559e-06	1.98889e-05	0.120513	*****	****	*
swc7	0	-0.0320596	0.0320596	0.0001	0.0003	0	4	1	1	1	1	1	1
vps71	0.483333	0.458847	0.507819	0.0001	0.000133333	54.8048	4	6.63609e-07	8.38741e-07	0.0765225	6.59387e-06	1.0406e-05	0.120513	*****	****	*
vps72	0.52	0.462204	0.577796	0.0001	0.0012	24.98	4	1.5246e-05	0.000694856	0.0765225	5.51202e-05	0.00171886	0.120513	****	**	*
eaf1	0.553333	0.528847	0.577819	0.0001	0.000133333	62.7421	4	3.86527e-07	4.93839e-07	0.0765225	6.05559e-06	1.0406e-05	0.120513	*****	**	*
eaf3	0.263333	0.209369	0.317298	0.0001	0.00103333	13.5484	4	0.000171787	0.00260286	0.1	0.000366999	0.00489337	0.120513	***	**	*
eaf5	0.00333333	-0.0151763	0.021843	0.0001	3.33333e-05	0.5	4	0.64333	0.64945	0.813664	0.671922	0.678315	0.849827
eaf6	0.0433333	0.014067	0.0725996	0.0001	0.000233333	4.11096	4	0.0147206	0.0198551	0.1	0.0203491	0.0291622	0.120513	*	*	*
eaf7	0.41	0.364661	0.455339	0.0001	0.0007	25.1073	4	1.49408e-05	0.000392324	0.1	5.51202e-05	0.00108466	0.120513	*****	**	*
swd1	0.206667	0.1774	0.235933	0.0001	0.000233333	19.6061	4	3.99107e-05	0.000116674	0.1	0.000110341	0.000685459	0.120513	***	***	*
swd3	0.24	0.20794	0.27206	0.0001	0.0003	20.7846	4	3.166e-05	0.000159683	0.0765225	9.9567e-05	0.000833902	0.120513	****	***	*
spp1	0.0633333	0.0229925	0.103674	0.0001	0.000533333	4.3589	4	0.0120725	0.02713	0.0765225	0.0171942	0.0375032	0.120513	*	*	*
set3	0.0466667	0.00325773	0.0900756	0.0001	0.000633333	2.98481	4	0.0405455	0.0693118	0.1	0.0529344	0.0904904	0.120513	*	*	*
sit2	0.116667	0.098157	0.135176	0.0001	3.33333e-05	17.5	4	6.26042e-05	0.000275816	0.0765225	0.000163467	0.000925953	0.120513	***	***	*
hos2	0.0433333	-7.56063e-05	0.0867423	0.0001	0.000633333	2.77161	4	0.0502481	0.0810716	0.1	0.062149	0.100814	0.120513	*		*
snt1	-0.05	-0.193375	0.093375	0.0001	0.0079	-0.968246	4	0.387751	0.4329	0.7	0.414189	0.462416	0.747727
sgf11	0.226667	0.175138	0.278195	0.0001	0.000933333	12.2132	4	0.000258032	0.00309886	0.1	0.000505313	0.00560179	0.120513	***	**	*
ubp8	0.17	0.112204	0.227796	0.0001	0.0012	8.16654	4	0.00122402	0.00915798	0.0765225	0.00191763	0.0148422	0.120513	**	*	*
vam7	0.1	0.0773304	0.12267	0.0001	0.0001	12.2474	4	0.000255217	0.000255217	0.1	0.000505313	0.000925953	0.120513	***	***	*
vps8	0.0233333	-0.0394359	0.0861026	0.0001	0.00143333	1.03209	4	0.360342	0.398985	0.7	0.393863	0.4361	0.747727
ypt6	0.02	-0.0120596	0.0520596	0.0001	0.0003	1.73205	4	0.158302	0.175936	0.261155	0.181469	0.201683	0.299372
gos1	0.393333	0.326596	0.460071	0.0001	0.00163333	16.3637	4	8.16383e-05	0.00221918	0.1	0.000201947	0.00453485	0.120513	***	**	*
mre11	0.156667	0.119647	0.193686	0.0001	0.000433333	11.75	4	0.000300134	0.0016116	0.1	0.000564251	0.00344297	0.120513	***	**	*
ntg1	0.266667	0.248157	0.285176	0.0001	3.33333e-05	40	4	2.33402e-06	1.97908e-05	0.0765225	1.56713e-05	0.000132881	0.120513	****	***	*
ntg2	0.0766667	0.0521807	0.101153	0.0001	0.000133333	8.69318	4	0.000963969	0.00105518	0.0765225	0.00161809	0.00247967	0.120513	**	**	*
pac10	0.123333	0.0829925	0.163674	0.0001	0.000533333	8.48838	4	0.00105609	0.00490085	0.0765225	0.00171159	0.00822643	0.120513	**	**	*
yke2	0.146667	0.1174	0.175933	0.0001	0.000233333	13.914	4	0.000154715	0.000376027	0.1	0.00036358	0.00108466	0.120513	**	**	*
hir1	0.0933333	-0.0280425	0.214709	0.0001	0.00563333	2.13498	4	0.0996484	0.161932	0.1	0.117087	0.19027	0.120513			*
hir2	0.11	0.0593093	0.160691	0.0001	0.0009	6.02495	4	0.00382392	0.0161448	0.1	0.00579755	0.0244775	0.120513	**	*	*
hir3	0.08	0.0346608	0.125339	0.0001	0.0007	4.89898	4	0.00804989	0.0233392	0.1	0.0118233	0.0332406	0.120513	*	*	*
hpc2	0.0733333	0.0218047	0.124862	0.0001	0.000933333	3.95132	4	0.0167994	0.0423173	0.1	0.0225593	0.0568261	0.120513	*	*	*
pho4	-0.0533333	-0.120071	0.0134041	0.0001	0.00163333	-2.2188	4	0.0907332	0.142784	0.121183	0.109345	0.172074	0.14239
rom2	0.433333	0.404067	0.4626	0.0001	0.000233333	41.1096	4	2.09251e-06	9.17043e-06	0.1	1.56713e-05	7.1835e-05	0.120513	****	****	*
yor304c.a	0.0566667	0.00270227	0.110631	0.0001	0.00103333	2.91548	4	0.0434395	0.0815092	0.1	0.0551799	0.100814	0.120513	*		*
rrp8	0.156667	0.116326	0.197007	0.0001	0.000533333	10.7825	4	0.000419532	0.00259253	0.0765225	0.000758386	0.00489337	0.120513	***	**	*
kap123	0.33	0.284661	0.375339	0.0001	0.0007	20.2083	4	3.53978e-05	0.000682374	0.1	0.000103981	0.00171886	0.120513	***	**	*
hda2	0.02	-0.0253392	0.0653392	0.0001	0.0007	1.22474	4	0.287864	0.321342	0.506555	0.322134	0.359597	0.566859
hda3	0	-0.0975055	0.0975055	0.0001	0.0036	0	4	1	1	1	1	1	1

## Sheet: 2%_relGrowth
WT.vs.KO	difference	lower.limit.95	upper.limit.95	variance1	variance2	t.stat	df	t.pvalue	welch.pvalue	wilcoxon.pvalue	t.pvalue.adj	welch.pvalue.adj	wilcoxon.pvalue.adj	2	2	2
cog5	0.833333	0.808847	0.857819	0.0001	0.0001	94.4911	4	7.52078e-08	9.92836e-08	0.0765225	3.92752e-07	1.55544e-06	0.0877209	******	*****	*
cog6	0.896667	0.875972	0.917361	0.0001	3.33333e-05	120.3	4	2.8634e-08	1.59171e-06	0.0721982	2.45474e-07	8.88236e-06	0.0877209	******	*****	*
cog7	0.813333	0.741051	0.885616	0.0001	0.0019	31.241	4	6.25592e-06	0.000474917	0.0765225	1.47014e-05	0.0010146	0.0877209	****	**	*
cog8	0.876667	0.855972	0.897361	0.0001	3.33333e-05	117.617	4	3.13371e-08	1.70088e-06	0.0721982	2.45474e-07	8.88236e-06	0.0877209	******	****	*
yaf9	0.95	0.911841	0.988159	0.0001	0.000433333	69.1227	4	2.6246e-07	4.41884e-06	0.0765225	1.02797e-06	1.57342e-05	0.0877209	*****	****	*
arp6	0.906667	0.875972	0.937361	0.0001	0.000233333	82.0111	4	1.32505e-07	3.34614e-07	0.0765225	6.22771e-07	3.93171e-06	0.0877209	******	*****	*
htz1	0.933333	0.914824	0.951843	0.0001	0	140	4	1.56132e-08	5.10165e-05	0.0593464	2.45474e-07	0.00013321	0.0877209	******	***	*
swc3	0.893333	0.868847	0.917819	0.0001	0.0001	101.294	4	5.69542e-08	7.56057e-08	0.0765225	3.34606e-07	1.55544e-06	0.0877209	******	*****	*
swr1	0.93	0.909306	0.950694	0.0001	3.33333e-05	124.773	4	2.47451e-08	1.42971e-06	0.0721982	2.45474e-07	8.88236e-06	0.0877209	******	*****	*
swc5	0.933333	0.914824	0.951843	0.0001	0	140	4	1.56132e-08	5.10165e-05	0.0593464	2.45474e-07	0.00013321	0.0877209	******	***	*
swc7	0.0166667	-0.0277179	0.0610512	0.0001	0.000633333	1.04257	4	0.35601	0.378512	0.4795	0.371833	0.395334	0.500811
vps71	0.913333	0.888847	0.937819	0.0001	0.0001	103.562	4	5.21285e-08	6.93222e-08	0.0765225	3.34606e-07	1.55544e-06	0.0877209	******	*****	*
vps72	0.916667	0.895972	0.937361	0.0001	3.33333e-05	122.984	4	2.62162e-08	1.49173e-06	0.0721982	2.45474e-07	8.88236e-06	0.0877209	******	*****	*
eaf1	0.77	0.725615	0.814385	0.0001	0.000633333	48.1668	4	1.11151e-06	3.51352e-05	0.0765225	3.48272e-06	0.00010321	0.0877209	*****	***	*
eaf3	0.603333	0.569965	0.636702	0.0001	0.0003	50.2004	4	9.42271e-07	4.14605e-06	0.0721982	3.16334e-06	1.57342e-05	0.0877209	*****	****	*
eaf5	0.03	-0.0223532	0.0823532	0.0001	0.000933333	1.59099	4	0.186822	0.22503	0.184039	0.20189	0.245963	0.201158
eaf6	0.0733333	0.0363141	0.110353	0.0001	0.0004	5.5	4	0.00532813	0.00996386	0.0765225	0.00695617	0.01338	0.0877209	***	*	*
eaf7	0.666667	0.614314	0.71902	0.0001	0.000933333	35.3553	4	3.81961e-06	0.000163666	0.0765225	1.05601e-05	0.000404858	0.0877209	****	***	*
swd1	0.453333	0.407059	0.499607	0.0001	0.0007	27.2	4	1.08636e-05	0.000207282	0.0765225	2.43137e-05	0.000487112	0.0877209	****	***	*
swd3	0.486667	0.455972	0.517361	0.0001	0.000233333	44.0207	4	1.59233e-06	3.38585e-06	0.0765225	4.67746e-06	1.44668e-05	0.0877209	*****	****	*
spp1	0.136667	0.0538891	0.219444	0.0001	0.00253333	4.58394	4	0.0101532	0.0366876	0.0765225	0.0125579	0.0453768	0.0877209	*	*	*
set3	0.183333	0.137059	0.229607	0.0001	0.0007	11	4	0.000388171	0.00241678	0.0765225	0.000588518	0.00405674	0.0877209	***	**	*
sit2	0.26	0.207647	0.312353	0.0001	0.000933333	13.7886	4	0.000160323	0.00180266	0.0765225	0.000279081	0.00325865	0.0877209	***	**	*
hos2	0.1	0.0476468	0.152353	0.0001	0.000933333	5.3033	4	0.00607361	0.0193257	0.0765225	0.00771513	0.0245489	0.0877209	**	*	*
snt1	-0.0433333	-0.248406	0.16174	0.0001	0.0162333	-0.586682	4	0.588931	0.615974	0.657905	0.601733	0.629365	0.657905
sgf11	0.44	0.370743	0.509257	0.0001	0.00173333	17.6392	4	6.06713e-05	0.00164413	0.0765225	0.000114062	0.00312422	0.0877209	***	**	*
ubp8	0.316667	0.29049	0.342843	0.0001	0.000133333	33.5876	4	4.68678e-06	4.68678e-06	0.0721982	1.22377e-05	1.57342e-05	0.0877209	****	****	*
vam7	0.163333	0.144824	0.181843	0.0001	0	24.5	4	1.64694e-05	0.00166182	0.0593464	3.51847e-05	0.00312422	0.0877209	****	**	*
vps8	0.0333333	-0.0251993	0.0918659	0.0001	0.0012	1.58114	4	0.189004	0.232151	0.345779	0.20189	0.247979	0.369354
ypt6	0.05	0.000161285	0.0998387	0.0001	0.000833333	2.78543	4	0.0495428	0.0799638	0.0721982	0.0597054	0.0963666	0.0877209	*	*	*
gos1	0.81	0.779305	0.840695	0.0001	0.000233333	73.2673	4	2.07956e-07	5.09029e-07	0.0765225	8.88541e-07	4.78487e-06	0.0877209	******	*****	*
mre11	0.29	0.215385	0.364615	0.0001	0.00203333	10.791	4	0.000418251	0.00543891	0.0765225	0.000614307	0.00774632	0.0877209	***	**	*
ntg1	0.62	0.545385	0.694615	0.0001	0.00203333	23.0705	4	2.09173e-05	0.000988503	0.0765225	4.09631e-05	0.00201999	0.0877209	****	**	*
ntg2	0.0733333	-0.0392564	0.185923	0.0001	0.0048	1.80839	4	0.144818	0.205593	0.0721982	0.162059	0.230068	0.0877209			*
pac10	0.28	0.18699	0.37301	0.0001	0.00323333	8.35831	4	0.00112029	0.0110047	0.0765225	0.00154863	0.0143673	0.0877209	**	*	*
yke2	0.3	0.24074	0.35926	0.0001	0.00123333	14.0556	4	0.000148674	0.00219716	0.0765225	0.000268756	0.00382469	0.0877209	***	**	*
hir1	0.286667	0.21741	0.355923	0.0001	0.00173333	11.4922	4	0.000327283	0.0043771	0.0765225	0.000530424	0.00666856	0.0877209	***	**	*
hir2	0.316667	0.249291	0.384043	0.0001	0.00163333	13.0493	4	0.000199065	0.00316748	0.0765225	0.000334144	0.00513351	0.0877209	***	**	*
hir3	0.283333	0.258847	0.307819	0.0001	0.0001	32.127	4	5.59592e-06	6.77811e-06	0.0765225	1.38425e-05	2.12381e-05	0.0877209	****	**	*
hpc2	0.28	0.210743	0.349257	0.0001	0.00173333	11.225	4	0.000358735	0.00461777	0.0765225	0.000562019	0.00678235	0.0877209	***	**	*
pho4	-0.0166667	-0.314119	0.280786	0.0001	0.0343	-0.155568	4	0.883909	0.890559	0.657905	0.883909	0.890559	0.657905
rom2	0.653333	0.619965	0.686702	0.0001	0.0003	54.3606	4	6.85543e-07	3.14249e-06	0.0721982	2.4785e-06	1.44668e-05	0.0877209	*****	****	*
yor304c.a	0.233333	0.172645	0.294021	0.0001	0.0013	10.6749	4	0.000436221	0.00439841	0.0765225	0.000621284	0.00666856	0.0877209	***	***	*
rrp8	0.213333	0.141051	0.285616	0.0001	0.0019	8.19436	4	0.00120825	0.0097632	0.0765225	0.00162251	0.01338	0.0877209	**	*	*
kap123	0.393333	0.347059	0.439607	0.0001	0.0007	23.6	4	1.91127e-05	0.000305239	0.0765225	3.90564e-05	0.000683155	0.0877209	****	***	*
hda2	-0.0433333	-0.102593	0.0159264	0.0001	0.00123333	-2.03026	4	0.11218	0.156528	0.16416	0.128596	0.179435	0.183703
hda3	0.0433333	-0.0151993	0.101866	0.0001	0.0012	2.05548	4	0.10901	0.152731	0.0721982	0.128087	0.179435	0.0877209			*

## Sheet: 1%_growthCurves
WT.vs.KO	difference	lower.limit.95	upper.limit.95	variance1	variance2	t.stat	df	t.pvalue	welch.pvalue	wilcoxon.pvalue	t.pvalue.adj	welch.pvalue.adj	wilcoxon.pvalue.adj	1	1	1
cog5	31.6868	21.1001	42.2735	0.499015	43.1189	8.3101	4	0.00114531	0.0132351	0.1	0.00143163	0.0165438	0.1	**	*	*
cog6	13.918	7.35584	20.4802	0.499015	16.2597	5.88868	4	0.00415794	0.0240197	0.1	0.00415794	0.0240197	0.1	**	*	*
cog7	8.36552	6.22975	10.5013	0.499015	1.2762	10.875	4	0.000405832	0.000986725	0.1	0.00126396	0.00493362	0.1	**	**	*
cog8	13.6446	9.09469	18.1945	0.499015	7.55757	8.32619	4	0.00113688	0.00964296	0.1	0.00143163	0.0160716	0.1	**	*	*
yaf9	32.6403	23.822	41.4586	0.499015	29.7642	10.2768	4	0.000505585	0.008341	0.1	0.00126396	0.0160716	0.1	**	*	*
bdf1	95.6483	92.4516	98.845	0.499015	3.47784	83.0745	4	1.25852e-07	1.82471e-05	0.1	1.00682e-06	0.000101155	0.114286	*****	***	*
cdc73	17.6144	13.6454	21.5835	0.499015	5.63183	12.3217	4	0.000249254	0.00344353	0.1	0.000664677	0.00753596	0.114286	***	**	*
gen5	28.5792	26.3545	30.804	0.499015	1.42725	35.6659	4	3.68864e-06	2.52887e-05	0.1	1.47546e-05	0.000101155	0.114286	****	***	*
get1	16.0541	11.4771	20.6311	0.499015	7.65369	9.73859	4	0.000622643	0.0068495	0.1	0.000967568	0.00913266	0.114286	***	**	*
get2	13.6631	9.61015	17.7161	0.499015	5.89378	9.35977	4	0.000725676	0.00666005	0.1	0.000967568	0.00913266	0.114286		***	*
ric1	1.2034	-1.61284	4.01964	0.499015	2.58759	1.1864	4	0.301117	0.327971	0.4	0.301117	0.327971	0.4
vps51	17.1989	11.3817	23.016	0.499015	12.6704	8.20876	4	0.00120019	0.011554	0.1	0.00137165	0.0132045	0.114286	**	*	*
vps54	14.1088	10.5663	17.6514	0.499015	4.38504	11.0576	4	0.000380356	0.00376798	0.1	0.000760711	0.00753596	0.114286	***	**	*

## Sheet: 2%_growthCurves
WT.vs.KO	difference	lower.limit.95	upper.limit.95	variance1	variance2	t.stat	df	t.pvalue	welch.pvalue	wilcoxon.pvalue	t.pvalue.adj	welch.pvalue.adj	wilcoxon.pvalue.adj	2	2	2
cog5	56.2377	39.4648	73.0107	0.499015	107.157	9.30908	4	0.000741024	0.00988548	0.1	0.00092628	0.0123568	0.1	***	*	*
cog6	53.4498	41.4796	65.4199	0.499015	53.4326	12.3975	4	0.000243333	0.00467099	0.1	0.000405556	0.00778499	0.1	***	**	*
cog7	35.8674	22.1183	49.6164	0.499015	71.238	7.24296	4	0.00192849	0.0155619	0.1	0.00192849	0.0155619	0.1	**	*	*
cog8	51.0066	45.6573	56.356	0.499015	8.8065	26.4738	4	1.20995e-05	0.000121368	0.1	5.30836e-05	0.000606842	0.1	****	***	*
yaf9	88.115	77.4706	98.7594	0.499015	41.7648	22.9836	4	2.12335e-05	0.00109454	0.1	5.30836e-05	0.00273634	0.1	****	**	*
bdf1	102.439	99.1251	105.753	0.499015	1.94414	85.824	4	1.1049e-07	1.2321e-07	0.1	8.8392e-07	9.85678e-07	0.1	******	******	*
cdc73	35.3834	28.3884	42.3783	0.499015	16.7121	14.0444	4	0.000149141	0.00176231	0.1	0.000198855	0.00201407	0.1	***	**	*
gen5	66.4804	56.5399	76.4209	0.499015	36.1259	18.5684	4	4.95114e-05	0.00162695	0.1	7.92183e-05	0.00201407	0.1	****	**	*
get1	36.4507	32.0912	40.8103	0.499015	5.06671	23.2141	4	2.04075e-05	5.62572e-05	0.1	5.44201e-05	0.000112514	0.1	****	***	*
get2	25.0768	21.575	28.5786	0.499015	2.44242	19.8825	4	3.77556e-05	3.79168e-05	0.1	7.55113e-05	0.000101112	0.1	****	***	*
ric1	10.1947	6.88002	13.5094	0.499015	1.94599	8.53932	4	0.00103219	0.00106951	0.1	0.00103219	0.00171121	0.1	**	**	*
vps51	33.3802	23.3569	43.4034	0.499015	36.7686	9.24634	4	0.000760579	0.00776914	0.1	0.000869233	0.00776914	0.1	***	**	*
vps54	44.4002	41.6515	47.1489	0.499015	0.610517	44.8481	4	1.47821e-06	2.57991e-05	0.1	5.91285e-06	0.000101112	0.1	*****	***	*

## Sheet: overexpression
WT.vs.strain	difference	lower.limit.95	upper.limit.95	variance1	variance2	t.stat	df	t.pvalue	welch.pvalue	wilcoxon.pvalue	3	3	3
WT.pHTZ1-3%	-12.4807	-17.6379	-7.32354	1.6049	8.74578	-6.71918	4	0.00255465	0.00919839	0.1	**	**	*
WT.pHTZ1-4%	-2.37176	-4.00372	-0.739794	1.6049	0.502726	-4.03505	4	0.015668	0.015696	0.1	*	*	*
htz1.pHTZ1-1%	-37.0841	-44.4409	-29.7273	8.17113	12.8917	-13.9956	4	0.0001512	0.000204849	0.1	***	***	*
htz1.pHTZ1-2%	-69.1562	-84.4352	-53.8773	8.17113	2.64891	-12.5668	4	0.000230745	0.00501203	0.1	***	**	*
yaf9.pHTZ1-0.5%	-1.41067	-15.9126	13.0913	40.8394	41.0061	-0.270078	4	0.800462	0.800462	1
yaf9.pHTZ1-1%	17.6634	1.59551	33.7313	40.8394	17.3171	3.05214	4	0.0379487	0.0605693	0.1	*	*	*
ntg1.pARP6-1.5%	-9.06045	-15.0818	-3.03913	6.53501	7.57497	-4.1778	4	0.0139431	0.0141017	0.1	*	*	*
ntg1.pARP6-3%	-12.0254	-19.4697	-4.58122	6.53501	14.479	-4.48509	4	0.010947	0.0140719	0.1	*	*	*
