# Supplementary material for: Functional genomics indicates yeast requires Golgi/ER transport, chromatin remodeling, and DNA repair for low dose DMSO tolerance
Source: Front Genet. 2013 Aug 13;4:154. doi: 10.3389/fgene.2013.00154 (PMC3741465; doi:10.3389/fgene.2013.00154)
Supplement: Supplementary file 2 [file DataSheet2.XLS]

## Sheet: mutants with altered growth in DMSO
Gaytan et al., 2013. Functional genomics indicates yeast requires Golgi/ER transport, chromatin remodeling, and DNA repair for low dose DMSO tolerance.
Strains with altered growth in DMSO
A negative log2 value signifies sensitivity at the corresponding dose.
A positive log2 value signifies resistance at the corresponding dose.
See methods and Jo et al., 2009 for more information on analysis.
Sensitive strains were the focus of this study, as many resistant strains may be false positives (see Jo et al., 2009).
ORF	Name	Log2 1% DMSO	Description
YIL162W	SUC2	-4.5371	Invertase, sucrose hydrolyzing enzyme; a secreted, glycosylated form is regulated by glucose repression, and an intracellular, nonglycosylated enzyme is produced constitutively
YHR010W	RPL27A	-2.45059	Protein component of the large (60S) ribosomal subunit, nearly identical to Rpl27Bp and has similarity to rat L27 ribosomal protein
YDR083W	RRP8	-2.41325	Nucleolar protein involved in rRNA processing, pre-rRNA cleavage at site A2; also involved in telomere maintenance; mutation is synthetically lethal with a gar1 mutation
YNL051W	COG5	-2.38449	Component of the conserved oligomeric Golgi complex (Cog1p through Cog8p), a cytosolic tethering complex that functions in protein trafficking to mediate fusion of transport vesicles to Golgi compartments
YER156C	-	-2.31317	Putative protein of unknown function; interacts with Hsp82p and copurifies with Ipl1p; expression is copper responsive and downregulated in strains deleted for MAC1, a copper-responsive transcription factor; similarity to mammalian MYG1
YOR304C-A	-	-2.26038	Protein of unknown function; green fluorescent protein (GFP)-fusion protein localizes to the cell periphery, cytoplasm, bud, and bud neck
YML071C	COG8	-2.11107	Component of the conserved oligomeric Golgi complex (Cog1p through Cog8p), a cytosolic tethering complex that functions in protein trafficking to mediate fusion of transport vesicles to Golgi compartments
YLR371W	ROM2	-2.10486	GDP/GTP exchange protein (GEP) for Rho1p and Rho2p; mutations are synthetically lethal with mutations in rom1, which also encodes a GEP
YJL132W	-	-2.07142	Putative protein of unknown function; localizes to the membrane fraction; possible Zap1p-regulated target gene induced by zinc deficiency; YJL132W is a non-essential gene
YKR024C	DBP7	-1.92734	Putative ATP-dependent RNA helicase of the DEAD-box family involved in ribosomal biogenesis; essential for growth under anaerobic conditions
YFR034C	PHO4	-1.91436	Basic helix-loop-helix (bHLH) transcription factor of the myc-family; binds cooperatively with Pho2p to the PHO5 promoter; function is regulated by phosphorylation at multiple sites and by phosphate availability
YNL107W	YAF9	-1.90304	Subunit of both the NuA4 histone H4 acetyltransferase complex and the SWR1 complex, may function to antagonize silencing near telomeres; interacts directly with Swc4p, has homology to human leukemogenic protein AF9, contains a YEATS domain
YLR322W	VPS65	-1.8347	Dubious open reading frame, unlikely to encode a protein; not conserved in closely related Saccharomyces species; 75% of ORF overlaps the verified gene SFH1; deletion causes a vacuolar protein sorting defect and blocks anaerobic growth
YFR036W	CDC26	-1.65398	Subunit of the Anaphase-Promoting Complex/Cyclosome (APC/C), which is a ubiquitin-protein ligase required for degradation of anaphase inhibitors, including mitotic cyclins, during the metaphase/anaphase transition
YFR045W	-	-1.62368	Putative mitochondrial transport protein; null mutant is viable, exhibits decreased levels of chitin and normal resistance to calcofluor white
YKR019C	IRS4	-1.61352	EH domain-containing protein involved in regulating phosphatidylinositol 4,5-bisphosphate levels and autophagy; Irs4p and Tax4p bind and activate the PtdIns phosphatase Inp51p; Irs4p and Tax4p are involved in localizing Atg17p to the PAS
YNL041C	COG6	-1.57082	Component of the conserved oligomeric Golgi complex (Cog1p through Cog8p), a cytosolic tethering complex that functions in protein trafficking to mediate fusion of transport vesicles to Golgi compartments
YLR261C	VPS63	-1.54256	Dubious open reading frame, unlikely to encode a protein; not conserved in closely related Saccharomyces species; 98% of ORF overlaps the verified gene YPT6; deletion causes a vacuolar protein sorting defect
YBR227C	MCX1	-1.50346	Mitochondrial matrix protein; putative ATP-binding chaperone with non-proteolytic function; similar to bacterial ClpX proteins
YGL005C	COG7	-1.47307	Component of the conserved oligomeric Golgi complex (Cog1p through Cog8p), a cytosolic tethering complex that functions in protein trafficking to mediate fusion of transport vesicles to Golgi compartments
YJL205C	NCE101	-1.40996	Previously YJL206C-A. Protein of unknown function, involved in secretion of proteins that lack classical secretory signal sequences
YER032W	FIR1	-1.39313	Protein involved in 3' mRNA processing, interacts with Ref2p; potential Cdc28p substrate
YEL039C	CYC7	-1.35776	Cytochrome c isoform 2, expressed under hypoxic conditions; electron carrier of the mitochondrial intermembrane space that transfers electrons from ubiquinone-cytochrome c oxidoreductase to cytochrome c oxidase during cellular respiration
YER110C	KAP123	-1.35397	Karyopherin beta, mediates nuclear import of ribosomal proteins prior to assembly into ribosomes and import of histones H3 and H4; localizes to the nuclear pore, nucleus, and cytoplasm; exhibits genetic interactions with RAI1
YGL158W	RCK1	-1.35093	Protein kinase involved in the response to oxidative stress; identified as suppressor of S. pombe cell cycle checkpoint mutations
YBR013C	-	-1.2816	Putative protein of unknown function, haploid deletion mutant exhibits synthetic phenotype with alpha-synuclein
YGL031C	RPL24A	-1.25611	Ribosomal protein L30 of the large (60S) ribosomal subunit, nearly identical to Rpl24Bp and has similarity to rat L24 ribosomal protein; not essential for translation but may be required for normal translation rate
YML116W	ATR1	-1.23884	Multidrug efflux pump of the major facilitator superfamily, required for resistance to aminotriazole and 4-nitroquinoline-N-oxide
YJR140C	HIR3	-1.22399	Subunit of the HIR complex, a nucleosome assembly complex involved in regulation of histone gene transcription; involved in position-dependent gene silencing and nucleosome reassembly
YNL198C	-	-1.1927	Dubious open reading frame unlikely to encode a protein, based on available experimental and comparative sequence data
YGL139W	FLC3	-1.14246	Putative FAD transporter, similar to Flc1p and Flc2p; localized to the ER
YGR089W	NNF2	-1.08159	Protein that exhibits physical and genetic interactions with Rpb8p, which is a subunit of RNA polymerases I, II, and III; computational analysis of large-scale protein-protein interaction data suggests a role in chromosome segregation
YKL040C	NFU1	-1.05888	Protein involved in iron metabolism in mitochondria; similar to NifU, which is a protein required for the maturation of the Fe/S clusters of nitrogenase in nitrogen-fixing bacteria
YAL015C	NTG1	-1.05039	DNA N-glycosylase and apurinic/apyrimidinic (AP) lyase involved in base excision repair; acts in both nucleus and mitochondrion; creates a double-strand break at mtDNA origins that stimulates replication in response to oxidative stress
YGR108W	CLB1	-1.03323	B-type cyclin involved in cell cycle progression; activates Cdc28p to promote the transition from G2 to M phase; accumulates during G2 and M, then targeted via a destruction box motif for ubiquitin-mediated degradation by the proteasome
YCR067C	SED4	-0.919258	Integral endoplasmic reticulum membrane protein, functions as a positive regulator of Sar1p probably through inhibition of GTPase activation by Sec23p; binds Sec16p, participates in vesicle formation, similar to Sec12p
YIR001C	SGN1	-0.903426	Cytoplasmic RNA-binding protein, contains an RNA recognition motif (RRM); may have a role in mRNA translation, as suggested by genetic interactions with genes encoding proteins involved in translational initiation
YDL211C	-	-0.876732	Putative protein of unknown function; green fluorescent protein (GFP)-fusion protein localizes to the vacuole
YDR534C	FIT1	-0.875049	Mannoprotein that is incorporated into the cell wall via a glycosylphosphatidylinositol (GPI) anchor, involved in the retention of siderophore-iron in the cell wall
YER098W	UBP9	-0.874081	Ubiquitin carboxyl-terminal hydrolase, ubiquitin-specific protease that cleaves ubiquitin-protein fusions
YMR289W	ABZ2	4.84002	Aminodeoxychorismate lyase (4-amino-4-deoxychorismate lyase), catalyzes the third step in para-aminobenzoic acid biosynthesis; involved in folic acid biosynthesis
YBR113W	-	4.3618	Dubious open reading frame unlikely to encode a protein, based on available experimental and comparative sequence data; partially overlaps the verified gene CYC8
YPR011C	YPR011C	3.64953	Putative transporter, member of the mitochondrial carrier family; the authentic, non-tagged protein is detected in highly purified mitochondria in high-throughput studies
YFL020C	PAU5	3.5504	Member of the seripauperin multigene family encoded mainly in subtelomeric regions; induced during alcoholic fermentation; induced by low temperature and also by anaerobic conditions; negatively regulated by oxygen and repressed by heme
YDR312W	SSF2	3.54049	Protein required for ribosomal large subunit maturation, functionally redundant with Ssf1p; member of the Brix family
YFL013W-A	-	3.32878	Dubious ORF unlikely to encode a protein, based on available experimental and comparative sequence data; partially overlaps IES1/YFL013C; identified by gene-trapping, microarray expression analysis, and genome-wide homology searching
YPR128C	ANT1	3.27331	Peroxisomal adenine nucleotide transporter; involved in beta-oxidation of medium-chain fatty acid; required for peroxisome proliferation
YNL217W	-	3.25457	Putative protein of unknown function; weak sequence similarity to bis (5'-nucleotidyl)-tetraphosphatases; (GFP)-fusion protein localizes to the vacuole; null mutant is highly sensitive to azaserine and resistant to sodium-O-vandate
YGR230W	BNS1	3.24754	Protein with some similarity to Spo12p; overexpression bypasses need for Spo12p, but not required for meiosis
YIL032C	-	3.23154	Dubious open reading frame unlikely to encode a protein, based on available experimental and comparative sequence data
YKR078W	-	3.1237	Cytoplasmic protein of unknown function, has similarity to Vps5p; potential Cdc28p substrate; contains a Phox homology (PX) domain and specifically binds phosphatidylinositol 3-phosphate (PtdIns-3-P)
YER087C-A	-	3.06772	Dubious open reading frame unlikely to encode a protein, based on experimental and comparative sequence data; overlaps the uncharacterized gene YER087W, a putative tRNA synthetase
YMR042W	ARG80	3.01939	Transcription factor involved in regulation of arginine-responsive genes; acts with Arg81p and Arg82p
YDR458C	HEH2	2.95175	Inner nuclear membrane (INM) protein; contains helix-extension-helix (HEH) motif, nuclear localization signal sequence; targeting to the INM requires the Srp1p-Kap95p karyopherins and the Ran cycle
YBR187W	GDT1	2.94981	Putative protein of unknown function; expression is reduced in a gcr1 null mutant; GFP-fusion protein localizes to the vacuole; expression pattern and physical interactions suggest a possible role in ribosome biogenesis
YFR018C	-	2.82111	Putative protein of unknown function
YLR042C	-	2.76274	Protein of unknown function; localizes to the cytoplasm; YLL042C is not an essential gene
YFL011W	HXT10	2.73366	Putative hexose transporter, expressed at low levels and expression is repressed by glucose
YJR080C	AIM24	2.73344	Protein of unknown function; the authentic, non-tagged protein is detected in purified mitochondria in high-throughput studies; null mutant displays reduced respiratory growth and elevated frequency of mitochondrial genome loss
YDL230W	PTP1	2.72069	Phosphotyrosine-specific protein phosphatase that dephosphorylates a broad range of substrates in vivo, including Fpr3p; localized to the cytoplasm and the mitochondria
YMR304W	UBP15	2.70395	Ubiquitin-specific protease involved in protein deubiquitination; catalytic activity regulated by an N-terminal TRAF-like domain and and C-terminal sequences; physically interacts with anaphase-promoting complex/cyclosome (APC/C) activator, Cdh1p
YHR176W	FMO1	2.69651	Flavin-containing monooxygenase, localized to the cytoplasmic face of the ER membrane; catalyzes oxidation of biological thiols to maintain the ER redox buffer ratio for correct folding of disulfide-bonded proteins
YDR354W	TRP4	2.65199	Anthranilate phosphoribosyl transferase of the tryptophan biosynthetic pathway, catalyzes the phosphoribosylation of anthranilate, subject to the general control system of amino acid biosynthesis
YOR021C	-	2.64884	Putative protein of unknown function; YOR021C is not an essential gene; predicted to be involved in rRNA processing and ribosome biogenesis and in biopolymer catabolism
YLR450W	HMG2	2.62986	One of two isozymes of HMG-CoA reductase that convert HMG-CoA to mevalonate, a rate-limiting step in sterol biosynthesis; overproduction induces assembly of peripheral ER membrane arrays and short nuclear-associated membrane stacks
YLR327C	TMA10	2.62963	Protein of unknown function that associates with ribosomes
YBR184W	-	2.59453	Putative protein of unknown function; YBR184W is not an essential gene
YJR088C	-	2.57023	Member of a transmembrane complex required for efficient folding of proteins in the ER; null mutant displays induction of the unfolded protein response
YPL002C	SNF8	2.56462	Component of the ESCRT-II complex, which is involved in ubiquitin-dependent sorting of proteins into the endosome; appears to be functionally related to SNF7; involved in glucose derepression
YMR291W	-	2.55676	Putative kinase of unknown function; green fluorescent protein (GFP)-fusion protein localizes to the cytoplasm and nucleus; YMR291W is not an essential gene
YIL139C	REV7	2.52654	Accessory subunit of DNA polymerase zeta, involved in translesion synthesis during post-replication repair; required for mutagenesis induced by DNA damage; involved in double-strand break repair
YCR073W-A	SOL2	2.52035	Protein with a possible role in tRNA export; shows similarity to 6-phosphogluconolactonase non-catalytic domains but does not exhibit this enzymatic activity; homologous to Sol1p, Sol3p, and Sol4p
YBR019C	GAL10	2.50796	UDP-glucose-4-epimerase, catalyzes the interconversion of UDP-galactose and UDP-D-glucose in galactose metabolism; also catalyzes the conversion of alpha-D-glucose or alpha-D-galactose to their beta-anomers
YJL108C	PRM10	2.49377	Pheromone-regulated protein, proposed to be involved in mating; predicted to have 5 transmembrane segments; induced by treatment with 8-methoxypsoralen and UVA irradiation
YMR244C-A	-	2.4786	Putative protein of unknown function; green fluorescent protein (GFP)-fusion protein localizes to both the cytoplasm and nucleus and is induced in response to the DNA-damaging agent MMS; YMR244C-A is not an essential gene
YBR042C	-	2.44393	Protein required for incorporation of stearic acid into phosphatidylinositol; affects chromosome stability when overexpressed
YJL218W	-	2.44158	Putative protein of unknown function, similar to bacterial galactoside O-acetyltransferases; induced by oleate in an OAF1/PIP2-dependent manner; promoter contains an oleate response element consensus sequence; non-essential gene
YFL055W	AGP3	2.43238	Low-affinity amino acid permease, may act to supply the cell with amino acids as nitrogen source in nitrogen-poor conditions; transcription is induced under conditions of sulfur limitation; plays a role in regulating Ty1 transposition
YPL060W	LPE10	2.39706	Mitochondrial inner membrane magnesium transporter, involved in maintenance of magnesium concentrations inside mitochondria; indirectly affects splicing of group II introns; functionally and structurally related to Mrs2p
YGL232W	TAN1	2.38421	Putative tRNA acetyltransferase, RNA-binding protein required for the formation of the modified nucleoside N(4)-acetylcytidine in serine and leucine tRNAs but not required for the same modification in 18S rRNA
YIL035C	CKA1	2.36779	Alpha catalytic subunit of casein kinase 2, a Ser/Thr protein kinase with roles in cell growth and proliferation; the holoenzyme also contains CKA2, CKB1 and CKB2, the many substrates include transcription factors and all RNA polymerases
YGL138C	-	2.35822	Putative protein of unknown function; has no significant sequence similarity to any known protein
YHR177W	-	2.35735	Putative protein of unknown function; overexpression causes a cell cycle delay or arrest
YCR022C	-	2.33224	Dubious open reading frame unlikely to encode a protein, based on available experimental and comparative sequence data; YCR022C is not an essential gene
YBR114W	RAD16	2.32379	Protein that recognizes and binds damaged DNA in an ATP-dependent manner (with Rad7p) during nucleotide excision repair; subunit of Nucleotide Excision Repair Factor 4 (NEF4) and the Elongin-Cullin-Socs (ECS) ligase complex
YMR063W	RIM9	2.30759	Protein of unknown function, involved in the proteolytic activation of Rim101p in response to alkaline pH; has similarity to A. nidulans PalI; putative membrane protein
YBR213W	MET8	2.30565	Bifunctional dehydrogenase and ferrochelatase, involved in the biosynthesis of siroheme, a prosthetic group used by sulfite reductase; required for sulfate assimilation and methionine biosynthesis
YNR019W	ARE2	2.27439	Acyl-CoA:sterol acyltransferase, isozyme of Are1p; endoplasmic reticulum enzyme that contributes the major sterol esterification activity in the presence of oxygen
YFL018C	LPD1	2.26917	Dihydrolipoamide dehydrogenase, the lipoamide dehydrogenase component (E3) of the pyruvate dehydrogenase and 2-oxoglutarate dehydrogenase multi-enzyme complexes
YDR456W	NHX1	2.26067	Endosomal Na+/H+ exchanger, required for intracellular sequestration of Na+; required for osmotolerance to acute hypertonic shock
YDR105C	TMS1	2.21955	Vacuolar membrane protein of unknown function that is conserved in mammals; predicted to contain eleven transmembrane helices; interacts with Pdr5p, a protein involved in multidrug resistance
YJL217W	-	2.2192	Cytoplasmic protein involved in the regulation of enolase (ENO1); mRNA expression is induced by calcium shortage, copper deficiency (via Mac1p) and the presence of galactose (via Gal4p); mRNA expression is also regulated by the cell cycle
YJR044C	VPS55	2.1932	Late endosomal protein involved in late endosome to vacuole trafficking; functional homolog of human obesity receptor gene-related protein (OB-RGRP)
YFL044C	OTU1	2.17784	Deubiquitylation enzyme that binds to the chaperone-ATPase Cdc48p; may contribute to regulation of protein degradation by deubiquitylating substrates that have been ubiquitylated by Ufd2p; member of the Ovarian Tumor (OTU) family
YKR088C	TVP38	2.17743	Integral membrane protein localized to late Golgi vesicles along with the v-SNARE Tlg2p; required for asymmetric localization of Kar9p during mitosis; GFP-fusion protein localizes to the cytoplasm in a punctate pattern
YMR044W	IOC4	2.16957	Member of a complex (Isw1b) with Isw1p and Ioc2p that exhibits nucleosome-stimulated ATPase activity and acts within coding regions to coordinate transcription elongation with termination and processing, contains a PWWP motif
YKR096W	-	2.1411	Protein of unknown function that may interact with ribosomes, based on co-purification experiments; green fluorescent protein (GFP)-fusion protein localizes to the nucleus and cytoplasm; predicted to contain a PINc domain
YMR074C	-	2.13746	Protein with homology to human PDCD5, which is involved in programmed cell death; N-terminal region forms a conserved triple-helix bundle structure; overexpression promotes H2O2-induced apoptosis; YMR074C is not an essential gene
YER169W	RPH1	2.13691	JmjC domain-containing histone demethylase which can specifically demethylate H3K36 tri- and dimethyl modification states; transcriptional repressor of PHR1; Rph1p phosphorylation during DNA damage is under control of the MEC1-RAD53 pathway
YHL037C	-	2.13519	Dubious open reading frame unlikely to encode a functional protein, based on available experimental and comparative sequence data
YOR314W	-	2.13083	Dubious open reading frame unlikely to encode a protein, based on available experimental and comparative sequence data
YDL161W	ENT1	2.12554	Epsin-like protein involved in endocytosis and actin patch assembly and functionally redundant with Ent2p; binds clathrin via a clathrin-binding domain motif at C-terminus
YLR297W	-	2.12476	Putative protein of unknown function; green fluorescent protein (GFP)-fusion protein localizes to the vacuole; YLR297W is not an essential gene; induced by treatment with 8-methoxypsoralen and UVA irradiation
YDR322W	MRPL35	2.11776	Mitochondrial ribosomal protein of the large subunit
YDR512C	EMI1	2.11139	Non-essential protein required for transcriptional induction of the early meiotic-specific transcription factor IME1, also required for sporulation; contains twin cysteine-x9-cysteine motifs
YOR161C	PNS1	2.11001	Protein of unknown function; has similarity to Torpedo californica tCTL1p, which is postulated to be a choline transporter, neither null mutation nor overexpression affects choline transport
YNL058C	-	2.10382	Putative protein of unknown function; green fluorescent protein (GFP)-fusion protein localizes to the vacuole; YNL058C is not an essential gene
YLR121C	YPS3	2.09872	Aspartic protease, attached to the plasma membrane via a glycosylphosphatidylinositol (GPI) anchor
YCR006C	-	2.09163	Dubious open reading frame unlikely to encode a protein, based on available experimental and comparative sequence data
YNL278W	CAF120	2.08168	Part of the evolutionarily-conserved CCR4-NOT transcriptional regulatory complex involved in controlling mRNA initiation, elongation, and degradation
YOR137C	SIA1	2.07971	Protein of unassigned function involved in activation of the Pma1p plasma membrane H+-ATPase by glucose
YLR073C	-	2.05891	Protein that inhibits Doa4p deubiquitinating activity; contributes to ubiquitin homeostasis by regulating the conversion of free ubiquitin chains to ubiquitin monomers by Doa4p; GFP-fusion protein localizes to endosomes
YJR111C	-	2.05804	Putative protein of unknown function; green fluorescent protein (GFP)-fusion protein localizes to the mitochondria
YNR024W	-	2.05103	Nuclear exosome-associated RNA binding protein; involved in surveillance of pre-rRNAs and pre-mRNAs, and the degradation of cryptic non-coding RNAs (ncRNA); copurifies with ribosomes
YDL073W	-	2.03949	Putative protein of unknown function; YDL073W is not an essential gene
YPL052W	OAZ1	2.03719	Regulator of ornithine decarboxylase (Spe1p), antizyme that binds to Spe1p to regulate ubiquitin-independent degradation; ribosomal frameshifting during synthesis of Oaz1p and its ubiquitin-mediated degradation are both polyamine-regulated
YFL013C	IES1	2.03222	Subunit of the INO80 chromatin remodeling complex
YCL008C	STP22	2.00159	Component of the ESCRT-I complex, which is involved in ubiquitin-dependent sorting of proteins into the endosome; homologous to the mouse and human Tsg101 tumor susceptibility gene; mutants exhibit a Class E Vps phenotype
YPL026C	SKS1	1.99502	Putative serine/threonine protein kinase; involved in the adaptation to low concentrations of glucose independent of the SNF3 regulated pathway
YOR033C	EXO1	1.99321	5'-3' exonuclease and flap-endonuclease involved in recombination, double-strand break repair and DNA mismatch repair; member of the Rad2p nuclease family, with conserved N and I nuclease domains
YKR105C	-	1.98395	Putative transporter of the Major Facilitator Superfamily (MFS); proposed role as a basic amino acid permease based on phylogeny
YDR409W	SIZ1	1.97827	SUMO/Smt3 ligase that promotes the attachment of sumo (Smt3p; small ubiquitin-related modifier) to proteins; binds Ubc9p and may bind septins; specifically required for sumoylation of septins in vivo; localized to the septin ring
YNL175C	NOP13	1.97511	Nucleolar protein found in preribosomal complexes; contains an RNA recognition motif (RRM)
YGL087C	MMS2	1.96295	Ubiquitin-conjugating enzyme variant involved in error-free postreplication repair; forms a heteromeric complex with Ubc13p, an active ubiquitin-conjugating enzyme; cooperates with chromatin-associated RING finger proteins, Rad18p and Rad5p
YMR175W	SIP18	1.95863	Phospholipid-binding protein; expression is induced by osmotic stress
YMR261C	TPS3	1.95298	Regulatory subunit of trehalose-6-phosphate synthase/phosphatase complex, which synthesizes the storage carbohydrate trehalose; expression is induced by stress conditions and repressed by the Ras-cAMP pathway
YFL010C	WWM1	1.95156	WW domain containing protein of unknown function; binds to Mca1p, a caspase-related protease that regulates H2O2-induced apoptosis; overexpression causes G1 phase growth arrest and clonal death that is suppressed by overexpression of MCA1
YER080W	FMP29	1.94607	Putative protein of unknown function; the authentic, non-tagged protein is detected in highly purified mitochondria in high-throughput studies; null mutant displays elevated frequency of mitochondrial genome loss
YER088C	DOT6	1.93869	Protein involved in rRNA and ribosome biogenesis; binds polymerase A and C motif; subunit of the RPD3L histone deacetylase complex; similar to Tod6p; has chromatin specific SANT domain; involved in telomeric gene silencing and filamentation
YLR202C	-	1.93595	Dubious open reading frame unlikely to encode a protein, based on available experimental and comparative sequence data; partially overlaps the verified ORF YLR201C; ORF contains a putative intron
YDR363W	ESC2	1.93485	Protein involved in silencing; may recruit or stabilize Sir proteins; role in Rad51-dependent homologous recombination repair and intra S-phase DNA damage checkpoint; member of the RENi (Rad60-Esc2-Nip45) family of SUMO-like domain proteins
YGR122W	-	1.92814	Probable ortholog of A. nidulans PalC, which is involved in pH regulation and binds to the ESCRT-III complex; null mutant does not properly process Rim101p and has decreased resistance to rapamycin; GFP-fusion protein is cytoplasmic
YFL012W	-	1.91044	Putative protein of unknown function; transcribed during sporulation; null mutant exhibits increased resistance to rapamycin
YDR283C	GCN2	1.89785	Protein kinase, phosphorylates the alpha-subunit of translation initiation factor eIF2 (Sui2p) in response to starvation; activated by uncharged tRNAs and the Gcn1p-Gcn20p complex; contributes to DNA damage checkpoint control
YFL014W	HSP12	1.89778	Plasma membrane localized protein that protects membranes from desiccation; induced by heat shock, oxidative stress, osmostress, stationary phase entry, glucose depletion, oleate and alcohol; regulated by the HOG and Ras-Pka pathways
YDR326C	YSP2	1.875	Protein involved in programmed cell death; mutant shows resistance to cell death induced by amiodarone or intracellular acidification
YGR107W	-	1.87004	Dubious open reading frame unlikely to encode a protein, based on available experimental and comparative sequence data
YPR201W	ARR3	1.86348	Arsenite transporter of the plasma membrane, required for resistance to arsenic compounds; transcription is activated by Arr1p in the presence of arsenite
YDR321W	ASP1	1.85947	Cytosolic L-asparaginase, involved in asparagine catabolism
YGL226C-A	OST5	1.85304	Zeta subunit of the oligosaccharyltransferase complex of the ER lumen, which catalyzes asparagine-linked glycosylation of newly synthesized proteins
YJL168C	SET2	1.85115	Histone methyltransferase with a role in transcriptional elongation, methylates a lysine residue of histone H3; associates with the C-terminal domain of Rpo21p; histone methylation activity is regulated by phosphorylation status of Rpo21p
YFL003C	MSH4	1.84553	Protein involved in meiotic recombination, required for normal levels of crossing over, colocalizes with Zip2p to discrete foci on meiotic chromosomes, has homology to bacterial MutS protein
YNL315C	ATP11	1.84254	Molecular chaperone, required for the assembly of alpha and beta subunits into the F1 sector of mitochondrial F1F0 ATP synthase
YHR046C	INM1	1.83866	Inositol monophosphatase, involved in biosynthesis of inositol and in phosphoinositide second messenger signaling; INM1 expression increases in the presence of inositol and decreases upon exposure to antibipolar drugs lithium and valproate
YMR286W	MRPL33	1.83553	Mitochondrial ribosomal protein of the large subunit
YDR305C	HNT2	1.81695	Dinucleoside triphosphate hydrolase; has similarity to the tumor suppressor FHIT and belongs to the histidine triad (HIT) superfamily of nucleotide-binding proteins
YCR001W	-	1.81252	Dubious open reading frame unlikely to encode a protein, based on available experimental and comparative sequence data; YCR001W is not an essential gene
YLR417W	VPS36	1.80628	Component of the ESCRT-II complex; contains the GLUE (GRAM Like Ubiquitin binding in EAP45) domain which is involved in interactions with ESCRT-I and ubiquitin-dependent sorting of proteins into the endosome
YMR214W	SCJ1	1.80127	One of several homologs of bacterial chaperone DnaJ, located in the ER lumen where it cooperates with Kar2p to mediate maturation of proteins
YBR186W	PCH2	1.79619	Nucleolar component of the pachytene checkpoint, which prevents chromosome segregation when recombination and chromosome synapsis are defective; also represses meiotic interhomolog recombination in the rDNA
YBR273C	UBX7	1.79156	UBX (ubiquitin regulatory X) domain-containing protein that interacts with Cdc48p
YPL140C	MKK2	1.78944	Mitogen-activated kinase kinase involved in protein kinase C signaling pathway that controls cell integrity; upon activation by Bck1p phosphorylates downstream target, Slt2p; functionally redundant with Mkk1p
YLR169W	-	1.78273	Dubious open reading frame unlikely to encode a functional protein, based on available experimental and comparative sequence data
YPL015C	HST2	1.77928	Cytoplasmic member of the silencing information regulator 2 (Sir2) family of NAD(+)-dependent protein deacetylases; modulates nucleolar (rDNA) and telomeric silencing; possesses NAD(+)-dependent histone deacetylase activity in vitro
YMR295C	-	1.77293	Protein of unknown function that associates with ribosomes; green fluorescent protein (GFP)-fusion protein localizes to the cell periphery and bud; YMR295C is not an essential gene
YOR275C	RIM20	1.76385	Protein involved in proteolytic activation of Rim101p in response to alkaline pH; PalA/AIP1/Alix family member; interaction with the ESCRT-III subunit Snf7p suggests a relationship between pH response and multivesicular body formation
YDR430C	CYM1	1.75997	Lysine-specific metalloprotease of the mitochondrial intermembrane space, member of the pitrilysin family; degrades proteins and presequence peptides cleaved from imported proteins; required for normal mitochondrial morphology
YLR257W	-	1.75826	Putative protein of unknown function
YGL229C	SAP4	1.75779	Protein required for function of the Sit4p protein phosphatase, member of a family of similar proteins that form complexes with Sit4p, including Sap155p, Sap185p, and Sap190p
YLR270W	DCS1	1.75706	Non-essential hydrolase involved in mRNA decapping, may function in a feedback mechanism to regulate deadenylation, contains pyrophosphatase activity and a HIT (histidine triad) motif; interacts with neutral trehalase Nth1p
YLR330W	CHS5	1.75238	Component of the exomer complex, which also contains Csh6p, Bch1p, Bch2p, and Bud7p and is involved in export of selected proteins, such as chitin synthase Chs3p, from the Golgi to the plasma membrane
YMR272C	SCS7	1.74112	Sphingolipid alpha-hydroxylase, functions in the alpha-hydroxylation of sphingolipid-associated very long chain fatty acids, has both cytochrome b5-like and hydroxylase/desaturase domains, not essential for growth
YDR252W	BTT1	1.72599	Beta3 subunit of the heterotrimeric nascent polypeptide-associated complex which binds ribosomes via its beta-subunits in close proximity to nascent polypeptides; interacts with Caf130p of the CCR4-NOT complex; similar to human BTF3
YGL136C	MRM2	1.7044	Mitochondrial 2' O-ribose methyltransferase, required for methylation of U(2791) in 21S rRNA; MRM2 deletion confers thermosensitive respiration and loss of mitochondrial DNA; has similarity to Spb1p and Trm7p, and to E. coli FtsJ/RrmJ
YOR352W	-	1.70336	Putative protein of unknown function; expression levels regulated by Arg5,6p; green fluorescent protein (GFP)-fusion protein localizes to the cytoplasm and nucleus
YOR308C	SNU66	1.69631	Component of the U4/U6.U5 snRNP complex involved in pre-mRNA splicing via spliceosome; also required for pre-5S rRNA processing and may act in concert with Rnh70p; has homology to human SART-1
YPL004C	LSP1	1.6959	Primary component of eisosomes, which are large immobile patch structures at the cell cortex associated with endocytosis, along with Pil1p and Sur7p; null mutants show activation of Pkc1p/Ypk1p stress resistance pathways
YDL223C	HBT1	1.68359	Substrate of the Hub1p ubiquitin-like protein that localizes to the shmoo tip (mating projection); mutants are defective for mating projection formation, thereby implicating Hbt1p in polarized cell morphogenesis
YBR298C	MAL31	1.68286	Maltose permease, high-affinity maltose transporter (alpha-glucoside transporter); encoded in the MAL3 complex locus; member of the 12 transmembrane domain superfamily of sugar transporters; functional in genomic reference strain S288C
YMR154C	RIM13	1.6772	Calpain-like cysteine protease involved in proteolytic activation of Rim101p in response to alkaline pH; has similarity to A. nidulans palB
YPR200C	ARR2	1.67718	Arsenate reductase required for arsenate resistance; converts arsenate to arsenite which can then be exported from cells by Arr3p
YBR044C	TCM62	1.64954	Protein involved in the assembly of the mitochondrial succinate dehydrogenase complex; putative chaperone
YAL042C-A	-	1.6439	Previously YAL043C-A. Dubious open reading frame unlikely to encode a protein, based on available experimental and comparative sequence data; partially overlaps verified ORF ERV46/YAL042W; YAL042C-A is a non-essential gene
YGR276C	RNH70	1.6416	3'-5' exoribonuclease; required for maturation of 3' ends of 5S rRNA and tRNA-Arg3 from dicistronic transcripts
YJR079W	YJR079W	1.63847	Putative protein of unknown function; mutation results in impaired mitochondrial respiration
YNL286W	CUS2	1.63694	Protein that binds to U2 snRNA and Prp11p, may be involved in U2 snRNA folding; contains two RNA recognition motifs (RRMs)
YBL094C	YBL094C	1.63665	Dubious open reading frame unlikely to encode a protein, based on available experimental and comparative sequence data; partially overlaps uncharacterized ORF YBL095W
YCR011C	ADP1	1.63584	Putative ATP-dependent permease of the ABC transporter family of proteins
YGR014W	MSB2	1.62948	Mucin family member involved in the Cdc42p- and MAP kinase-dependent filamentous growth signaling pathway; also functions as an osmosensor in parallel to the Sho1p-mediated pathway; potential Cdc28p substrate
YFL007W	BLM10	1.6274	Previously YFL006W. Now YFL007W. Proteasome activator subunit; found in association with core particles, with and without the 19S regulatory particle; required for resistance to bleomycin, may be involved in protecting against oxidative damage; similar to mammalian PA200
YGR183C	QCR9	1.61987	Subunit 9 of the ubiquinol cytochrome-c reductase complex, which is a component of the mitochondrial inner membrane electron transport chain; required for electron transfer at the ubiquinol oxidase site of the complex
YAR031W	PRM9	1.60273	Pheromone-regulated protein with 3 predicted transmembrane segments and an FF sequence, a motif involved in COPII binding; member of DUP240 gene family
YLR370C	ARC18	1.59149	Subunit of the ARP2/3 complex, which is required for the motility and integrity of cortical actin patches
YDR251W	PAM1	1.58565	Essential protein of unknown function; exhibits variable expression during colony morphogenesis; overexpression permits survival without protein phosphatase 2A, inhibits growth, and induces a filamentous phenotype
YOR366W	-	1.58174	Dubious open reading frame unlikely to encode a protein, based on available experimental and comparative sequence data; partially overlaps the uncharacterized ORF YOR365C
YML047W-A	-	1.57636	Was YML048W-A. Dubious open reading frame unlikely to encode a functional protein, based on available experimental and comparative sequence data
YLR443W	ECM7	1.57321	Non-essential putative integral membrane protein; mutant has cell wall defects; transcription is induced under conditions of zinc deficiency
YGR192C	TDH3	1.56678	Glyceraldehyde-3-phosphate dehydrogenase, isozyme 3, involved in glycolysis and gluconeogenesis; tetramer that catalyzes the reaction of glyceraldehyde-3-phosphate to 1,3 bis-phosphoglycerate; detected in the cytoplasm and cell wall
YOR030W	DFG16	1.56405	Probable multiple transmembrane protein, involved in diploid invasive and pseudohyphal growth upon nitrogen starvation; required for accumulation of processed Rim101p
YGR275W	RTT102	1.55671	Component of both the SWI/SNF and RSC chromatin remodeling complexes, suggested role in chromosome maintenance; possible weak regulator of Ty1 transposition
YBR040W	FIG1	1.55331	Integral membrane protein required for efficient mating; may participate in or regulate the low affinity Ca2+ influx system, which affects intracellular signaling and cell-cell fusion during mating
YHR133C	NSG1	1.5508	Protein involved in regulation of sterol biosynthesis; specifically stabilizes Hmg2p, one of two HMG-CoA isoenzymes that catalyze the rate-limiting step in sterol biosynthesis; homolog of mammalian INSIG proteins
YNL187W	-	1.54215	Protein involved in mRNA splicing; contains a consensus nuclear export signal (NES) sequence similar to the consensus sequence recognized by Crm1p; interacts genetically with Prp40p and Tgs1p; contains WD40 repeats
YNL334C	SNO2	1.53133	Protein of unknown function, nearly identical to Sno3p; expression is induced before the diauxic shift and also in the absence of thiamin
YDR520C	-	1.53028	Putative Zn(II)2Cys6 motif containing transcription factor; non-essential gene identified in a screen for mutants with increased levels of rDNA transcription; similar to S. kluyveri Urc2p involved in uracil catabolism
YDR414C	ERD1	1.52177	Predicted membrane protein required for the retention of lumenal endoplasmic reticulum proteins; mutants secrete the endogenous ER protein, BiP (Kar2p)
YAR042W	SWH1	1.50071	Previously YAR044W. Now YAR042W. Protein similar to mammalian oxysterol-binding protein; contains ankyrin repeats; localizes to the Golgi and the nucleus-vacuole junction
YOR006C	-	1.49579	Protein required for correct processing of the 20S pre-rRNA at site D to generate mature 18S rRNA; green fluorescent protein (GFP)-fusion protein localizes to both the cytoplasm and the nucleus
YBR056W	-	1.49267	Putative cytoplasmic protein of unknown function
YBR024W	SCO2	1.49086	Protein anchored to the mitochondrial inner membrane, similar to Sco1p and may have a redundant function with Sco1p in delivery of copper to cytochrome c oxidase; interacts with Cox2p
YBR057C	MUM2	1.48937	Cytoplasmic protein essential for meiotic DNA replication and sporulation; interacts with Orc2p, which is a component of the origin recognition complex
YNL122C	-	1.48759	Putative protein of unknown function; green fluorescent protein (GFP)-fusion protein localizes to mitochondria; YNL122C is not an essential gene
YNL010W	-	1.48277	Putative protein of unknown function with similarity to phosphoserine phosphatases; green fluorescent protein (GFP)-fusion protein localizes to the cytoplasm and nucleus; homozygous diploid mutant shows an increase in glycogen accumulation
YDR285W	ZIP1	1.48184	Transverse filament protein of the synaptonemal complex; required for normal levels of meiotic recombination and pairing between homologous chromosome during meiosis; potential Cdc28p substrate
YDR441C	APT2	1.47997	Apparent pseudogene, not transcribed or translated under normal conditions; encodes a protein with similarity to adenine phosphoribosyltransferase, but artificially expressed protein exhibits no enzymatic activity
YDR372C	VPS74	1.47786	Protein required for Golgi localization of glycosyltransferases; binds the cytosolic domains of Golgi glycosyltransferases; binding to PtdIns4P required for Golgi targeting and function; tetramer formation required for function
YBL106C	SRO77	1.46736	Protein with roles in exocytosis and cation homeostasis; functions in docking and fusion of post-Golgi vesicles with plasma membrane; homolog of Sro7p and Drosophila lethal giant larvae tumor suppressor; interacts with SNARE protein Sec9p
YNL130C	CPT1	1.46295	Cholinephosphotransferase, required for phosphatidylcholine biosynthesis and for inositol-dependent regulation of EPT1 transcription
YJR050W	ISY1	1.46239	Member of NineTeen Complex (NTC) that contains Prp19p and stabilizes U6 snRNA in catalytic forms of spliceosome containing U2, U5, and U6 snRNAs, interacts with Prp16p to modulate splicing fidelity; isy1 syf2 cells have defective spindles
YJL092W	HPR5	1.46181	DNA helicase and DNA-dependent ATPase involved in DNA repair, needed for proper timing of commitment to meiotic recombination and transition from Meiosis I to II; blocks trinucleotide repeat expansion; affects genome stability
YLR248W	RCK2	1.45348	Protein kinase involved in the response to oxidative and osmotic stress; identified as suppressor of S. pombe cell cycle checkpoint mutations
YLR356W	-	1.44642	Mitochondrial mitophagy-specific protein; required primarily for mitophagy induced at the post-log phase; not required for other types of selective autophagy or macroautophagy; conserved within fungi, but not in higher eukaryotes
YMR092C	AIP1	1.44071	Actin cortical patch component, interacts with the actin depolymerizing factor cofilin; required to restrict cofilin localization to cortical patches; contains WD repeats
YHR014W	SPO13	1.43502	Meiosis-specific protein, involved in maintaining sister chromatid cohesion during meiosis I as well as promoting proper attachment of kinetochores to the spindle during meiosis I and meiosis II
YMR244W	-	1.43501	Putative protein of unknown function
YCL046W	-	1.42808	Dubious open reading frame unlikely to encode a protein, based on available experimental and comparative sequence data; partially overlaps the uncharacterized ORF YCL045C
YLR111W	-	1.41784	Dubious open reading frame unlikely to encode a protein, based on available experimental and comparative sequence data
YLR057W	-	1.41563	Putative protein of unknown function; YLR050C is not an essential gene
YLR043C	TRX1	1.40393	Cytoplasmic thioredoxin isoenzyme of the thioredoxin system which protects cells against oxidative and reductive stress, forms LMA1 complex with Pbi2p, acts as a cofactor for Tsa1p, required for ER-Golgi transport and vacuole inheritance
YLR456W	-	1.36849	Putative protein of unknown function; null mutant displays increased resistance to antifungal agents gliotoxin, cycloheximide and H2O2
YPL033C	-	1.36649	Protein of unknown function; involved in regulation of dNTP production; null mutant suppresses the lethality of lcd1 and rad53 mutations; expression is induced by Kar4p
YPR160W	GPH1	1.34773	Non-essential glycogen phosphorylase required for the mobilization of glycogen, activity is regulated by cyclic AMP-mediated phosphorylation, expression is regulated by stress-response elements and by the HOG MAP kinase pathway
YNL123W	NMA111	1.34726	Serine protease and general molecular chaperone; involved in response to heat stress and promotion of apoptosis; may contribute to lipid homeostasis; sequence similarity to the mammalian Omi/HtrA2 family of serine proteases
YIR020C	-	1.34503	Dubious open reading frame unlikely to encode a functional protein, based on available experimental and comparative sequence data
YLR093C	NYV1	1.33952	v-SNARE component of the vacuolar SNARE complex involved in vesicle fusion; inhibits ATP-dependent Ca(2+) transport activity of Pmc1p in the vacuolar membrane
YOR231W	MKK1	1.33916	Mitogen-activated kinase kinase involved in protein kinase C signaling pathway that controls cell integrity; upon activation by Bck1p phosphorylates downstream target, Slt2p; functionally redundant with Mkk2p
YKR066C	CCP1	1.33776	Mitochondrial cytochrome-c peroxidase; degrades reactive oxygen species in mitochondria, involved in the response to oxidative stress
YPL197C	-	1.33551	Dubious open reading frame unlikely to encode a protein, based on experimental and comparative sequence data; partially overlaps the ribosomal gene RPB7B
YMR195W	ICY1	1.33366	Protein of unknown function, required for viability in rich media of cells lacking mitochondrial DNA; mutants have an invasive growth defect with elongated morphology; induced by amino acid starvation
YBR225W	-	1.32908	Putative protein of unknown function; non-essential gene identified in a screen for mutants affected in mannosylphophorylation of cell wall components
YMR319C	FET4	1.32624	Low-affinity Fe(II) transporter of the plasma membrane
YDR034C	LYS14	1.32193	Transcriptional activator involved in regulation of genes of the lysine biosynthesis pathway; requires 2-aminoadipate semialdehyde as co-inducer
YHR096C	HXT5	1.31106	Hexose transporter with moderate affinity for glucose, induced in the presence of non-fermentable carbon sources, induced by a decrease in growth rate, contains an extended N-terminal domain relative to other HXTs
YKL098W	-	1.29318	Protein of unknown function; mtc2 is synthetically sick with cdc13-1
YPR005C	HAL1	1.29021	Cytoplasmic protein involved in halotolerance; decreases intracellular Na+ (via Ena1p) and increases intracellular K+ by decreasing efflux; expression repressed by Ssn6p-Tup1p and Sko1p and induced by NaCl, KCl, and sorbitol through Gcn4p
YDR215C	-	1.28577	Dubious open reading frame unlikely to encode a protein, based on available experimental and comparative sequence data; null mutant displays elevated sensitivity to expression of a mutant huntingtin fragment or of alpha-synuclein
YKR065C	PAM17	1.28435	Constituent of the Translocase of the Inner Mitochondrial membrane (TIM23 complex); proposed alternatively to be a component of the import motor (PAM complex) or to interact with and modulate the core TIM23 complex
YLL063C	AYT1	1.28259	Acetyltransferase; catalyzes trichothecene 3-O-acetylation, suggesting a possible role in trichothecene biosynthesis
YOR044W	IRC23	1.27535	Putative protein of unknown function; green fluorescent protein (GFP)-fusion localizes to the ER; null mutant displays increased levels of spontaneous Rad52p foci
YDR265W	PEX10	1.26149	Peroxisomal membrane E3 ubiquitin ligase required for for Ubc4p-dependent Pex5p ubiquitination and peroxisomal matrix protein import; contains zinc-binding RING domain; mutations in human homolog cause various peroxisomal disorders
YBR177C	EHT1	1.25331	Acyl-coenzymeA:ethanol O-acyltransferase that plays a minor role in medium-chain fatty acid ethyl ester biosynthesis; possesses short-chain esterase activity; localizes to lipid particles and the mitochondrial outer membrane
YDL135C	RDI1	1.24586	Rho GDP dissociation inhibitor involved in the localization and regulation of Cdc42p
YOR297C	TIM18	1.24177	Component of the mitochondrial TIM22 complex involved in insertion of polytopic proteins into the inner membrane; may mediate assembly or stability of the complex
YDR219C	MFB1	1.23353	Mitochondria-associated F-box protein involved in maintenance of normal mitochondrial morphology; interacts with Skp1p through the F-box motif; preferentially localizes to the mother cell during budding
YGR271W	SLH1	1.1939	Putative RNA helicase related to Ski2p, involved in translation inhibition of non-poly(A) mRNAs; required for repressing propagation of dsRNA viruses
YOL163W	-	1.18748	Putative protein of unknown function; member of the Dal5p subfamily of the major facilitator family
YLR053C	-	1.18684	Putative protein of unknown function
YMR225C	MRPL44	1.15797	Mitochondrial ribosomal protein of the large subunit
YGL248W	PDE1	1.13883	Low-affinity cyclic AMP phosphodiesterase, controls glucose and intracellular acidification-induced cAMP signaling, target of the cAMP-protein kinase A (PKA) pathway; glucose induces transcription and inhibits translation
YMR155W	-	1.13767	Putative protein of unknown function; identified as interacting with Hsp82p in a high-throughput two-hybrid screen
YGR117C	-	1.1287	Putative protein of unknown function; green fluorescent protein (GFP)-fusion protein localizes to the cytoplasm
YHR156C	LIN1	1.11321	Non-essential component of U5 snRNP; nuclear protein; physically interacts with Irr1p of cohesin complex; may link together proteins involved in chromosome segregation, mRNA splicing and DNA replication
YBR169C	SSE2	1.11014	Member of the heat shock protein 70 (HSP70) family; may be involved in protein folding; localized to the cytoplasm; highly homologous to the heat shock protein Sse1p
YLR454W	FMP27	1.09077	Putative protein of unknown function; the authentic, non-tagged protein is detected in highly purified mitochondria in high-throughput studies
YOR041C	-	1.0351	Dubious open reading frame, unlikely to encode a protein; not conserved in closely related Saccharomyces species; 85% of ORF overlaps the uncharacterized gene CUE5; deletion in cyr1 mutant results in loss of stress resistance
YML106W	URA5	1.02425	Major orotate phosphoribosyltransferase (OPRTase) isozyme that catalyzes the fifth enzymatic step in de novo biosynthesis of pyrimidines, converting orotate into orotidine-5'-phosphate; minor OPRTase encoded by URA10
YNL004W	HRB1	1.02148	Poly(A+) RNA-binding protein, involved in the export of mRNAs from the nucleus to the cytoplasm; similar to Gbp2p and Npl3p
YML131W	-	1.00392	Putative protein of unknown function with similarity to medium chain dehydrogenase/reductases; expression induced by stresses including osmotic shock, DNA damaging agents, and other chemicals; GFP-fusion protein localizes to the cytoplasm
YLR174W	IDP2	0.996107	Cytosolic NADP-specific isocitrate dehydrogenase, catalyzes oxidation of isocitrate to alpha-ketoglutarate; levels are elevated during growth on non-fermentable carbon sources and reduced during growth on glucose
YDR310C	SUM1	0.981111	Transcriptional repressor required for mitotic repression of middle sporulation-specific genes; also acts as general replication initiation factor; involved in telomere maintenance, chromatin silencing; regulated by pachytene checkpoint
YOR084W	-	0.948868	Oleic acid-inducible, peroxisomal matrix localized lipase; transcriptionally activated by Yrm1p along with genes involved in multidrug resistance; peroxisomal import is dependent on the PTS1 receptor, Pex5p and on self-interaction
YBR286W	APE3	0.946527	Vacuolar aminopeptidase Y, processed to mature form by Prb1p
YJL214W	HXT8	0.943801	Protein of unknown function with similarity to hexose transporter family members, expression is induced by low levels of glucose and repressed by high levels of glucose
YLR104W	-	0.923864	Putative protein of unknown function; mutant is deficient in amounts of cell wall mannosylphosphate; genetic interactions suggest a role in ER-associated protein degradation (ERAD)
